# Supplementary material for: Bayesian model selection techniques as decision support for shaping a statistical analysis plan of a clinical trial: An example from a vertigo phase III study with longitudinal count data as primary endpoint
Source: BMC Med Res Methodol. 2012 Sep 10;12:137. doi: 10.1186/1471-2288-12-137 (PMC3554595; doi:10.1186/1471-2288-12-137)
Supplement: Additional file 2 — Rfile to generate NB GLMM data used in the simulation study.R function make.negbin.rfc(.) creates a data set with longitudinal counts (data generating process used: negative binomial random intercept models for varying degrees of overdispersion and sample sizes). [file 1471-2288-12-137-S2.r]

################################################################################
### Adrion C. and Mansmann U.
### Bayesian model selection techniques as decision support
### for shaping a statistical analysis plan of a clinical trial:
### An example from a vertigo Phase III study with
### longitudinal count data as primary endpoint
###
### Date: 11/2011
################################################################################
# Data Generating Process: Negative binomial (GLMM with random intercept) 
#-----------------------------------------------------------
# DATASET: subject group time outcome
#
# 
################################################################################

make.negbin.rfc =

function (i, n=20, t = 0:3, sigma= 0.3, a= 3, b.1= -0.3, b.2= -0.5, size=100)
{          #   n = number of patients PER GROUP
#
#
#       Creates a data set of longitudinal counts which is negative binomial distributed.
#       There are 2 groups EACH of size n with different time slopes (b.1, b.2) but equal starting point at time t.1.
#       The vector t give the common times of the count observation.
#       There is a random effect with respect to the intercept. 
#       The variance of the random efect is sigma^2.
#       The output is a data frame with 4 columns and 2*length(t)*n rows.
#
#
#       Count distribution: negative binomial with:
#        mean mu
#        and variance mu + mu^2/size
#       mu(t) = exp{a + a.i + t*[gg*b.2 + (1-gg)*b.1]}
#
#       The variable names of the data frame are: subject, group, time, outcome.
#
#
#       on.exit(browser())
        a.i <- rnorm(2*n, 0, sigma)
        l.t <- length(t)
        tt <- rep(t, 2*n)
        ss <- rep(1:(2*n), rep(l.t,2*n))
        gg <- rep(0:1, rep(l.t*n,2))

        mu.1 <- rep(a.i, rep(l.t, 2*n))
        mu.2 <- c(rep(t*b.1, n), rep(t*b.2, n))

        mu <- exp(a + mu.1 + mu.2)
        cc <- rnbinom(2*n*l.t, mu=mu, size=rep(size,2*n*l.t))
 
        df <- data.frame(sub =ss, group=gg, tt= tt, y =cc)
        return(df)
}


###### Test what we have simulated: 
#----------------------------------

# set.seed(2011)
# dd = make.negbin.rfc()
# summary(dd$y)

#  require(lattice)
#   xyplot(y ~ tt |group, groups= sub, data =dd, type = "b", ylab = "counts", xlab = "Year")
  
#______ Likelihood-Inference:
#
#  require(lme4)
#  fitting a Poisson GLMM (wrong model)
#    m  <- lmer(y ~ tt + group:tt + (1|sub), data = dd, family = "poisson")
#    print(summary(m))
  
